# Supplementary material for: Lipid Profiling Demonstrates That Suppressing Arabidopsis Phospholipase Dδ Retards ABA-Promoted Leaf Senescence by Attenuating Lipid Degradation
Source: PLoS One. 2013 Jun 7;8(6):e65687. doi: 10.1371/journal.pone.0065687 (PMC3676348; doi:10.1371/journal.pone.0065687)
Supplement: Dataset S1 — Amount (nmol/mg dry weight ) of all lipid species detected. Five replicates of each treatment for each phenotype were carried out and analyzed by mass spectrometry. Highlighted values were the discordant data (Q-test). “ave” = average, “stdev” = standard deviation. (XLS) [file pone.0065687.s005.xls]

## Sheet: Sheet1
Dataset S1. Amount (nmol/mg dry weight ) of all lipid species detected. Five replicates of each treatment for each phenotype were carried out and analyzed by mass spectrometry. Highlighted values were the discordant data (Q-test). "ave" = average, "stdev" = standard deviation.
Lipid species	0 day																Treatments in water for 5 days																Treatments in 50 µM ABA for 5 days
	WS								PLD-delat-KO								WS								PLD-delat-KO								WS								PLD-delat-KO
	1	2	3	4	5	ave	stdev		1	2	3	4	5	ave	stdev		1	2	3	4	5	ave	stdev		1	2	3	4	5	ave	stdev		1	2	3	4	5	ave	stdev		1	2	3	4	5	ave	stdev
DGDG 34:6	2.44033	2.17266	3.13438	2.67396	2.12441	2.50915	0.413542		2.26282	2.08291	1.58869	3.2621	2.10316	2.25994	0.614579		1.58888	1.53265	1.34737	1.26446	1.28166	1.403	0.148637		1.38259	1.35248	1.3278	1.53245	1.40215	1.39949	0.0795603		1.31432	1.30349	1.16885	1.39273	1.06646	1.24917	0.130037		1.41775	1.47733	1.95742	1.93143	1.69306	1.6954	0.249505
DGDG 34:5	0.461824	0.292834	0.344972	0.407251	0.289795	0.359335	0.0746062		0.284514	0.254832	0.212676	0.402686	0.269718	0.284885	0.0711064		0.148403	0.135773	0.134133	0.111769	0.133007	0.132617	0.0131933		0.127285	0.128251	0.12123	0.111703	0.114141	0.120522	0.00749102		0.0517109	0.0736905	0.0650796	0.0557372	0.0371103	0.0566657	0.0138606		0.0778127	0.0725746	0.109868	0.116614	0.0859116	0.0925564	0.0196169
DGDG 34:4	0.257841	0.18036	0.22302	0.193011	0.150431	0.200933	0.0411184		0.161428	0.174784	0.114778	0.239149	0.167143	0.171456	0.0445109		0.143257	0.135346	0.122461	0.113715	0.119334	0.126823	0.0121412		0.144967	0.130391	0.117524	0.152464	0.130949	0.135259	0.0136661		0.0522702	0.0657513	0.0710859	0.0647765	0.0429532	0.0593674	0.0114797		0.079868	0.0710344	0.102519	0.0996286	0.0871727	0.0880445	0.013235
DGDG 34:3	5.95278	5.89578	8.31974	6.64022	5.54442	6.47059	1.1073		6.74964	6.15809	4.38427	10.261	6.40681	6.79196	2.14377		7.27438	7.09845	6.53489	5.8802	6.57288	6.67216	0.547788		6.39034	5.72954	6.09022	7.18008	6.422	6.36244	0.535612		1.49746	2.84513	2.69093	2.08141	1.29557	2.0821	0.691616		2.60061	2.53878	3.7768	3.41369	2.88516	3.04301	0.536364
DGDG 34:2	0.499359	0.497421	0.610377	0.552543	0.480603	0.52806	0.0533625		0.548282	0.487905	0.349777	0.779421	0.523271	0.537731	0.155358		0.813709	0.852828	0.726167	0.61818	0.847175	0.771612	0.099605		0.681838	0.66867	0.703924	0.882511	0.729375	0.733264	0.0865558		0.164178	0.253345	0.249364	0.203935	0.140348	0.202234	0.0502858		0.287912	0.240023	0.374206	0.321765	0.25902	0.296585	0.0532558
DGDG 34:1	0.253088	0.242277	0.361462	0.299792	0.300616	0.291447	0.0472888		0.324288	0.297137	0.193194	0.513819	0.278244	0.321336	0.118238		0.33709	0.383057	0.292347	0.271437	0.369807	0.330748	0.0482041		0.363167	0.329751	0.32475	0.424983	0.317139	0.351958	0.0444525		0.080788	0.108873	0.121469	0.0987459	0.0653983	0.0950549	0.0222785		0.144641	0.123959	0.210115	0.172953	0.146268	0.159587	0.0331732
DGDG 36:6	19.0444	18.964	25.0327	20.4356	16.4261	19.9805	3.17312		18.9235	18.4935	13.7108	30.2607	19.8862	20.2549	6.08178		19.0267	16.8029	16.8251	14.6103	15.618	16.5766	1.65085		17.0184	16.4926	15.4354	16.8652	17.9077	16.7439	0.897207		7.47267	10.6499	9.91372	8.20181	5.77705	8.40303	1.94502		11.4136	11.1371	15.0335	13.8107	12.1484	12.7087	1.66434
DGDG 36:5	0.772888	0.620153	0.618947	0.667459	0.446176	0.625124	0.118017		0.591903	0.463195	0.378869	0.801108	0.424373	0.53189	0.170128		1.01925	1.11014	0.97104	0.713591	1.00381	0.963564	0.148951		0.902014	0.828854	0.803843	1.06064	0.85282	0.889634	0.102231		0.576263	0.751068	0.666329	0.554076	0.446652	0.598878	0.115545		0.780919	0.801431	1.1354	0.970301	0.843783	0.906366	0.147656
DGDG 36:4	0.313734	0.295353	0.444109	0.314953	0.275588	0.328747	0.0664552		0.307387	0.292623	0.213713	0.491544	0.302381	0.32153	0.102386		0.458267	0.495612	0.392988	0.328565	0.434325	0.421952	0.064144		0.433911	0.412106	0.39911	0.510131	0.391095	0.42927	0.0480145		0.139474	0.198886	0.171976	0.167636	0.122208	0.160036	0.0298475		0.221883	0.223361	0.278422	0.292962	0.230092	0.249344	0.0337191
DGDG 36:3	0.283771	0.339369	0.499112	0.382207	0.37022	0.374936	0.0791688		0.445474	0.384672	0.286276	0.733725	0.391095	0.448248	0.169594		0.466333	0.422822	0.47491	0.349871	0.46353	0.435493	0.0519193		0.381614	0.380962	0.287897	0.410546	0.451561	0.382516	0.0602262		0.0853258	0.154743	0.141554	0.0989094	0.0650761	0.109122	0.0378936		0.121518	0.149501	0.215547	0.144118	0.135353	0.153207	0.0364195
DGDG 36:2	0.0109909	0.00957334	0.00607148	0.00902492	0.0191035	0.0109528	0.00489598		0.0119747	0.0122416	0.00662	0.0248072	0.00987321	0.0131034	0.00691854		0.0347168	0.0318029	0.0260796	0.0201234	0.0332295	0.0291904	0.00603259		0.0160793	0.0170348	0.0205064	0.0295786	0.0282817	0.0222962	0.00629277		0.00602579	0.00654668	0.00981808	0.0081017	0.00656508	0.00741147	0.00155343		0.00943065	0.00615391	0.00905254	0.00543712	0.00705178	0.0074252	0.00175913
DGDG 36:1	0.00628207	0.00563843	0.00444163	0.00571227	0.00692782	0.00580045	0.000919692		0.00597981	0.0072609	0.00505281	0.00396417	0.00617928	0.00568739	0.00124253		7.36888e-05	0.0027106	0.00536572	0.00269906	0.00198328	0.00256647	0.00189922		0	0.00293736	0.00230227	0.00099591	0.00129351	0.00150581	0.00114632		0.00193007	0.000118709	0.00165489	0.0033566	0.00388067	0.00218819	0.00148858		1.1236e-05	0	0.00182978	0.00119869	0.000955223	0.000798986	0.00079146
DGDG 38:6	0.0907516	0.0794513	0.137415	0.10264	0.0805	0.0981515	0.0238629		0.120846	0.0938849	0.0590209	0.195097	0.122	0.11817	0.0500697		0.0620743	0.0412387	0.0471387	0.0813421	0.0863096	0.0636207	0.020024		0.0470776	0.0462223	0.0432803	0.0780049	0.101251	0.0631672	0.025554		0	0.0119285	0.0445542	0.0405063	0.0430053	0.0279989	0.0206028		0.0253275	0.0141033	0.059241	0.0704708	0.0459909	0.0430267	0.0233168
DGDG 38:5	0.0226906	0.0176969	0.0364466	0.023873	0.0207839	0.0242982	0.00718114		0.0176903	0.0142443	0.0116845	0.0273421	0.0146884	0.0171299	0.0060939		0.0176634	0.0168991	0.0224569	0.0171751	0.0189709	0.0186331	0.00228079		0.0141937	0.0146046	0.0118977	0.016343	0.0142331	0.0142544	0.00158453		0.00440169	0.0143613	0.0147736	0.00835231	0.00661763	0.0097013	0.00465989		0.0102861	0.00985079	0.0147897	0.0151429	0.015121	0.0130381	0.00271889
DGDG 38:4	0.00887226	0.00715635	0.0142532	0.0113101	0.00902611	0.0101236	0.00274028		0.01096	0.00875867	0.00641462	0.0177817	0.00707053	0.0101971	0.00458965		0.00738538	0.00870526	0.0064935	0.00648908	0.00640955	0.00709655	0.00098438		0.00413124	0.00777584	0.00880821	0.00864884	0.00693391	0.00725961	0.00190311		0.00422181	0.00641198	0.00583595	0.00296543	0.00457295	0.00480162	0.00136228		0.0049789	0.0040131	0.0089025	0.00521115	0.00440042	0.00550121	0.00195908
DGDG 38:3	0.00680942	0.00752032	0.0106523	0.00925734	0.0120807	0.00926402	0.00217525		0.0121004	0.0085627	0.00660585	0.0197205	0.0122697	0.0118518	0.00501226		0.00776348	0.0080625	0.00949297	0.00765218	0.00721239	0.0080367	0.000869392		0.0089656	0.00603032	0.0059901	0.00841086	0.00677783	0.00723494	0.00137729		0.00315162	0.00409478	0.00577665	0.0015939	0.00193044	0.00330948	0.00170099		0.00423899	0.00290657	0.00410377	0.00595623	0.00430309	0.00430173	0.00108708
MGDG 34:6	215.646	185.81	293.208	208.149	191.906	218.944	43.219		202.653	197.549	156.701	296.335	185.597	207.767	52.6168		122.519	106.712	103.767	92.3127	100.664	105.195	11.0785		105.389	100.129	88.2156	94.2086	111.843	99.957	9.24284		44.3898	58.7744	55.6559	49.6662	40.8481	49.8669	7.4872		63.9197	63.6671	86.7976	87.9858	66.0342	73.6809	12.557
MGDG 34:5	9.73694	5.8244	7.87306	7.92063	6.57146	7.5853	1.49611		7.01783	6.38963	4.82528	10.2717	5.27276	6.75545	2.15004		3.15907	2.15513	2.7841	2.26775	2.72628	2.61846	0.408961		2.83873	2.83695	2.03954	2.3123	3.15535	2.63657	0.450487		0.586734	0.986779	0.743082	0.747762	0.64445	0.741761	0.152949		0.983814	0.850472	1.21214	1.18336	0.943664	1.03469	0.156843
MGDG 34:4	3.11772	1.99908	3.80119	2.91688	2.71443	2.90986	0.65296		3.02871	2.87928	1.83947	4.22178	2.52829	2.89951	0.869912		1.36326	1.15705	1.29363	1.13702	1.33488	1.25717	0.103783		1.42467	1.15273	1.14353	1.21945	1.54249	1.29657	0.178147		0.187324	0.386797	0.32616	0.308647	0.201475	0.282081	0.0852792		0.434974	0.357241	0.528761	0.525544	0.39872	0.449048	0.0764286
MGDG 34:3	1.60224	1.38866	2.26938	1.62847	1.5724	1.69223	0.336074		1.90604	1.72359	1.09644	2.91275	1.65444	1.85865	0.662246		2.82	2.54653	2.23372	2.29548	2.46231	2.47161	0.231672		2.40033	1.82606	2.29051	2.47724	2.65703	2.33023	0.311885		0.429869	0.956426	0.919458	0.671444	0.429382	0.681316	0.254554		0.877352	0.789774	1.16755	1.02084	0.832315	0.937566	0.15522
MGDG 34:2	0.275141	0.223509	0.44881	0.326175	0.348877	0.324502	0.0846839		0.343473	0.356688	0.193881	0.49943	0.304464	0.339587	0.10991		0.271743	0.304945	0.22761	0.238587	0.278134	0.264204	0.031249		0.263877	0.238482	0.265607	0.332091	0.313417	0.282695	0.0386806		0.0699715	0.0978137	0.0972833	0.087297	0.0807512	0.0866233	0.0117376		0.0816624	0.0660238	0.101112	0.086812	0.0748954	0.0821011	0.0131738
MGDG 34:1	0.14441	0.0913821	0.334806	0.223639	0.25795	0.210437	0.0954372		0.242563	0.208261	0.133452	0.346933	0.188749	0.223992	0.079288		0.239646	0.272572	0.19749	0.205757	0.199785	0.22305	0.0324863		0.276734	0.180874	0.21423	0.298656	0.238651	0.241829	0.0472625		0.0181252	0.0404718	0.037955	0.0392086	0.0296315	0.0330784	0.0093742		0.0502687	0.0142037	0.0612476	0.0488694	0.0477743	0.0444727	0.0177583
MGDG 36:6	23.0848	22.3079	26.5597	23.3608	18.3702	22.7367	2.93156		22.7773	22.0271	15.664	33.4215	21.8867	23.1553	6.41364		16.2854	13.9706	15.0844	12.3091	13.5289	14.2357	1.51683		14.1938	13.523	13.1395	13.751	15.2919	13.9799	0.826814		3.78183	7.11998	6.90708	4.70356	3.289	5.16029	1.76792		6.75083	6.22997	8.81912	7.32142	6.74607	7.17348	0.99769
MGDG 36:5	0.883904	0.61066	0.832716	0.6465	0.418976	0.678551	0.186382		0.638351	0.538007	0.375532	0.854325	0.585313	0.598306	0.173625		1.58185	1.32473	1.55642	1.27453	1.57385	1.46228	0.149815		1.41463	1.38585	1.35205	1.38412	1.51298	1.40993	0.0617179		0.462093	0.826264	0.806828	0.540339	0.416578	0.61042	0.193424		0.704031	0.74728	1.00682	0.926701	0.799856	0.836937	0.126485
MGDG 36:4	0.440153	0.369758	0.511966	0.435863	0.35397	0.422342	0.0631908		0.441326	0.408787	0.289458	0.634915	0.403189	0.435535	0.125386		0.54645	0.486723	0.461523	0.415492	0.532186	0.488475	0.0532161		0.528694	0.474099	0.521489	0.558209	0.513432	0.519185	0.0303497		0.107129	0.187048	0.18085	0.138274	0.0933057	0.141321	0.0422415		0.190732	0.167348	0.253148	0.204155	0.193062	0.201689	0.0317327
MGDG 36:3	0.0747744	0.0541677	0.100589	0.0784816	0.0805708	0.0777168	0.0165462		0.0851393	0.0688376	0.0517817	0.130857	0.0646281	0.0802486	0.0306988		0.0871967	0.0887662	0.0879625	0.0743153	0.0887766	0.0854035	0.00623293		0.076546	0.0689738	0.0865533	0.0884461	0.101078	0.0843195	0.0122352		0.00503191	0.0167962	0.0165992	0.00848497	0.0105828	0.011499	0.00514344		0.0181194	0.0147594	0.0145713	0.0173757	0.0171111	0.0163874	0.00161623
MGDG 36:2	0.00632079	0.0027966	0.00524985	0	0.00598315	0.00407008	0.00266011		0.000472991	0.00172527	0	0.000231734	0.00230077	0.000946152	0.0010089		0.0109531	0.005048	0.00300268	0.00479494	0	0.00475975	0.00400577		0.00197848	0.00483558	0.00501245	0.00907532	0.00656091	0.00549255	0.00259752		0.00736883	0.0050041	0.0108065	0.011051	0.00965208	0.0087765	0.00256287		0.00431026	0.00518643	0.00925846	0.0053477	0.00812404	0.00644538	0.00212602
MGDG 36:1	0	0	0	0	0	0	0		0	0	0	0.0020449	0.000880216	0.000585024	0.000900714		0	0.00220361	0.00328726	0.00545572	0.00193446	0.00257621	0.00199904		0	0	0.000993008	0.00133782	0.00175682	0.000817531	0.000793802		0	0.000730025	0.00261143	0	0.00521687	0.00171166	0.00223155		0	0	0.00107514	0.00240198	0.00442827	0.00158108	0.00187323
MGDG 38:6	0.0234667	0.0255009	0.0261517	0.0309675	0.0211251	0.0254424	0.00365976		0.0277164	0.0249648	0.0169349	0.0394919	0.0298825	0.0277981	0.00817211		0.00684487	0.00396574	0.00597842	0.0100681	0.0116611	0.00770365	0.00312002		0.00751885	0.0064787	0.00624602	0.00868757	0.0157841	0.00894305	0.00394464		0	0.00223497	0.00650103	0.0054862	0.00980913	0.00480626	0.00381035		0.00286017	0.000775521	0.0069805	0.010153	0.00775646	0.00570512	0.0038083
MGDG 38:5	0.0173079	0.010969	0.0196884	0.0176355	0.0106141	0.015243	0.00416661		0.0114056	0.0101129	0.00712657	0.0197118	0.00813192	0.0112978	0.00499083		0.0055277	0.00701865	0.00660347	0.00660467	0.00651849	0.0064546	0.000553638		0.0065669	0.00459167	0.00615219	0.00664299	0.0122081	0.00723237	0.00290207		0.000955798	0.00445548	0.00698731	0.00295135	0.00247527	0.00356504	0.00228457		0.0015328	0.00304222	0.00545031	0.00503618	0.00338659	0.00368962	0.00158714
MGDG 38:4	0.0148901	0.0148216	0.0220268	0.0148302	0.0133832	0.0159904	0.00343362		0.0134617	0.0137441	0.00883293	0.0213224	0.0122661	0.0139254	0.00457302		0.011265	0.0085632	0.00834689	0.00784685	0.00821243	0.00884688	0.00137664		0.00963745	0.00931306	0.00869225	0.0090919	0.0117118	0.0096893	0.00118172		0.00316232	0.0056756	0.0063123	0.00587832	0.00568726	0.00534316	0.00124606		0.00523495	0.00441936	0.00638323	0.00881727	0.00534988	0.00604094	0.00170161
MGDG 38:3	0.00223333	0.000820186	0.00261801	0.00263799	0.00138539	0.00193898	0.000805371		0.000795567	0.00178405	0.000787481	0.00219718	0.00196445	0.00150575	0.000668245		0.000249264	0.000562171	0.000731937	0.00134067	0.00143482	0.000863772	0.000509777		0.00166953	0.00173142	0.000647815	0.00155877	0.00154495	0.0014305	0.000444364		0.000113897	0	0.000753083	0.00108589	0.00255555	0.000901683	0.00102773		0	0.000661419	0.00107701	0.000849973	0.00135079	0.000787839	0.000510164
PG 32:1	0.325459	0.1516	0.257588	0.153822	0.202016	0.218097	0.0739896		0.0714918	0.158977	0.0118553	0.310218	0.10848	0.132204	0.113069		0.320115	0.221277	0.216139	0.202186	0.271188	0.246181	0.0488617		0.138329	0.153424	0.233873	0.328011	0.0808472	0.186897	0.0959763		0.310904	0.493176	0.299948	0.319468	0.315194	0.347738	0.0816258		0.326138	0.30657	0.360594	0.249117	0.350865	0.318657	0.0442547
PG 32:0	0.0269623	0.0717212	0.101833	0.0280247	0.0166436	0.049037	0.0363324		0.0268504	0.00997675	0	0.045449	0	0.0164552	0.0195718		0.0904322	0.389601	0.210196	0.191624	0.222184	0.220807	0.107767		0.264692	0.13159	0.175566	0.229634	0.288514	0.217999	0.0643329		0.319791	0.179424	0.444636	0.126243	0.033672	0.220753	0.162459		0.288115	0.182373	0.123373	0.275741	0.200445	0.214009	0.068378
PG 34:4	7.49934	7.07031	10.7966	8.3761	7.13389	8.17524	1.55515		7.85344	7.64522	6.01132	8.9376	8.74543	7.8386	1.16262		2.86163	3.6791	4.01557	3.53294	3.39149	3.49615	0.42373		3.58257	4.15102	4.14285	3.89964	3.41995	3.8392	0.329664		1.51274	2.16612	2.05471	1.40847	1.21434	1.67128	0.4168		1.9461	2.27109	2.50324	2.73215	2.23726	2.33797	0.296172
PG 34:3	3.07626	2.80386	2.66491	2.72293	2.70498	2.79459	0.165383		3.29101	2.20984	3.39301	3.29377	3.18026	3.07358	0.488676		1.30171	1.36019	2.29196	1.47744	1.81469	1.6492	0.41058		1.36716	1.51748	1.41449	1.40941	1.77433	1.49657	0.164825		1.01202	1.03447	1.03666	0.870974	0.330862	0.856999	0.302003		1.02397	1.19819	1.81895	1.35804	1.07847	1.29552	0.319455
PG 34:2	0.65106	0.617546	1.21935	1.30263	1.08714	0.975545	0.321065		0.780622	0.798	0.95733	1.00831	1.10712	0.930277	0.139633		0.759355	1.26714	0.762764	0.970459	0.893502	0.930644	0.208397		0.847731	0.633514	0.834453	1.14172	0.958278	0.88314	0.186043		0.4223	0.869812	0.319162	0.374511	0.20352	0.437861	0.254874		0.396001	0.604183	0.573993	0.238762	0.210321	0.404652	0.182927
PG 34:1	0.669332	0.539817	0.960439	0.518005	0.546626	0.646844	0.185031		0.985274	0.550028	0.199464	0.99248	0.698665	0.685182	0.331232		0.545278	0.775801	0.749495	0.645707	0.710991	0.685454	0.092392		0.594659	0.463872	0.772813	1.11796	0.70161	0.730183	0.246115		0.0102097	0.19895	0.580595	0.196875	0.0192308	0.201172	0.23106		0.166866	0.170204	0.316002	0.0769949	0.204376	0.186889	0.086215
PG 34:0	0	0.0405339	0	0	0	0.00810678	0.0181273		0	0	0	0	0	0	0		0.0221087	0	0	0	0	0.00442174	0.0098873		0	0	0	0	0.050756	0.0101512	0.0226988		0	0	0	0	0	0	0		0.00389539	0	0	0.0095821	0	0.0026955	0.00420304
PC 32:0	0.001935	0.00258325	0.00307345	0.000219854	0.00290955	0.00214422	0.0011607		0.00277466	0.00125604	0	0.00633987	0.00295941	0.002666	0.00238174		0.00527753	0.00422669	0.00434259	0.00586065	0.00529448	0.00500039	0.00069546		0.00492384	0.00604324	0.00354181	0.00390423	0.00707478	0.00509758	0.00147295		0.012302	0.0109878	0.0078091	0.00993262	0.00585181	0.00937665	0.00256632		0.0116841	0.00933014	0.0125802	0.0118749	0.0102745	0.0111488	0.00131668
PC 34:4	0.120616	0.0954899	0.122623	0.121503	0.0945946	0.110965	0.0145565		0.121228	0.0879852	0.0697406	0.149239	0.109243	0.107487	0.0305786		0.0583658	0.0525523	0.0555103	0.0553396	0.0536903	0.0550917	0.00220051		0.0544809	0.0643982	0.0547231	0.052607	0.0713299	0.0595078	0.00805392		0.0767052	0.0708758	0.092432	0.0790774	0.0724195	0.078302	0.0085522		0.0858929	0.0771952	0.113298	0.0817424	0.0892712	0.0894799	0.0140622
PC 34:3	2.72662	2.39375	2.5715	2.62302	1.89165	2.44131	0.33006		2.53068	1.97069	1.62337	3.42829	2.44504	2.39961	0.68263		3.19595	2.68668	3.13979	2.81882	2.85826	2.9399	0.218495		2.83108	3.38135	2.29388	2.49588	3.953	2.99104	0.67722		4.09509	3.69336	4.3332	3.35992	2.91958	3.68023	0.565647		4.16476	3.73004	5.30264	4.30306	4.20234	4.34057	0.580893
PC 34:2	2.94422	2.02489	3.01988	2.98084	2.29602	2.65317	0.460665		2.62499	2.02519	1.51901	3.52548	2.30162	2.39926	0.748938		1.80618	1.54142	1.87217	1.90713	1.91797	1.80897	0.155803		1.61338	1.88118	1.36469	1.45451	2.28616	1.71998	0.37236		1.63259	1.63578	1.74949	1.50324	1.26334	1.55689	0.185811		1.99686	1.70291	2.4817	2.00014	1.93459	2.02324	0.283674
PC 34:1	0.36869	0.187912	0.396142	0.380273	0.332265	0.333056	0.0844783		0.332125	0.233655	0.217342	0.481006	0.305071	0.31384	0.104997		0.370152	0.287488	0.3057	0.340398	0.339282	0.328604	0.0323822		0.392525	0.406407	0.384948	0.361995	0.473133	0.403801	0.0419644		0.109675	0.114612	0.131348	0.117108	0.0991029	0.114369	0.0117361		0.153718	0.130544	0.221225	0.148262	0.145239	0.159798	0.0353944
PC 36:6	2.14455	2.00091	1.97621	2.20408	1.59793	1.98474	0.236435		2.04079	1.52627	1.44544	2.96563	1.81192	1.95801	0.610866		1.81697	1.4285	1.56004	1.47002	1.37995	1.5311	0.172962		1.49671	1.70652	1.26232	1.34734	1.88924	1.54042	0.257778		3.61585	2.89772	3.52258	2.75251	2.4052	3.03877	0.517285		3.45595	2.97802	4.42383	3.28383	3.4393	3.51619	0.542443
PC 36:5	4.76973	3.71049	4.82106	4.70949	3.89	4.38015	0.534632		4.52434	3.44485	2.9997	6.31425	3.89988	4.2366	1.29128		2.78437	2.38735	2.51	2.59502	2.4328	2.54191	0.15686		2.41133	2.66507	2.03635	2.21972	3.09298	2.48509	0.412052		3.13168	3.17984	3.78205	3.21006	2.60989	3.1827	0.41554		4.14467	3.47713	5.28166	3.96966	3.93591	4.16181	0.672886
PC 36:4	2.64882	1.67768	2.78754	2.83787	2.56536	2.50345	0.474185		2.51023	1.88246	1.45713	3.19004	2.04438	2.21685	0.6618		1.41562	1.25733	1.19047	1.39623	1.34796	1.32152	0.0954344		1.35286	1.38919	1.21443	1.33636	1.68102	1.39477	0.172961		1.07842	0.948667	1.12307	1.07772	0.993326	1.04424	0.071116		1.33865	1.18343	1.77171	1.16108	1.33122	1.35722	0.245711
PC 36:3	1.00401	0.620036	0.94133	1.10991	1.0372	0.942496	0.190237		1.07412	0.681913	0.60687	1.43766	0.824203	0.924953	0.337458		0.82397	0.678379	0.693406	0.760946	0.693436	0.730027	0.0614995		0.695169	0.800945	0.640096	0.684869	0.949632	0.754142	0.124187		0.374965	0.354131	0.3999	0.370379	0.287038	0.357283	0.0425577		0.506317	0.397963	0.623053	0.457637	0.47068	0.49113	0.083448
PC 36:2	0.44993	0.313329	0.446538	0.471958	0.448566	0.426064	0.0638563		0.502605	0.320607	0.29307	0.65604	0.340902	0.422645	0.153908		0.278393	0.256297	0.281176	0.309179	0.290817	0.283172	0.0192606		0.26117	0.292299	0.214623	0.24179	0.35943	0.273862	0.0555894		0.110357	0.089434	0.119067	0.111022	0.119567	0.109889	0.012225		0.125131	0.124388	0.178315	0.117348	0.112029	0.131442	0.0267498
PC 36:1	0	0	0	0	0	0	0		0	0	0	0	0	0	0		0.00128165	0	0	0	0	0.000256329	0.00057317		0	0.0029085	0.00583701	0	0.00141483	0.00203207	0.00244363		0	0.00987188	0.00811335	0.00127858	0.000144476	0.00388166	0.00473286		0.00119985	0.0015123	0.00832616	0.00217825	0.00233164	0.00310964	0.00295312
PC 38:6	0.0141343	0.0175587	0.0148699	0.0124892	0.013324	0.0144752	0.00193967		0.0135434	0.00988087	0.00926383	0.0186364	0.0138884	0.0130426	0.00375941		0.0112174	0.00862608	0.0101511	0.0073969	0.00864374	0.00920705	0.00148864		0.0114036	0.0104413	0.0085461	0.00979739	0.00924008	0.00988569	0.00109907		0.0173508	0.0179049	0.0169367	0.01071	0.0139129	0.015363	0.00302665		0.0127897	0.0167771	0.0228206	0.0134678	0.0185603	0.0168831	0.00407732
PC 38:5	0.0526936	0.0334931	0.0466648	0.0452221	0.0411091	0.0438365	0.00712024		0.048422	0.0332504	0.0297401	0.0620251	0.0415188	0.0429913	0.0128883		0.0196472	0.0161033	0.0154136	0.0170951	0.0154364	0.0167391	0.00176367		0.0152514	0.0192764	0.00979444	0.0131176	0.0214353	0.015775	0.00467445		0.029503	0.0280578	0.0400348	0.0242642	0.027565	0.029885	0.00598915		0.0333474	0.0294404	0.0462899	0.0308418	0.0321552	0.0344149	0.00679659
PC 38:4	0.095135	0.0582897	0.0781506	0.0775727	0.0757873	0.0769871	0.0130583		0.0702464	0.0437495	0.0466702	0.098273	0.0545543	0.0626987	0.0223876		0.0328828	0.0300089	0.0345309	0.0443084	0.0339959	0.0351454	0.0054121		0.0326635	0.0464377	0.0347734	0.029952	0.0493784	0.038641	0.00869295		0.0529217	0.0759969	0.0877397	0.0578721	0.0449343	0.0638929	0.0175444		0.0633541	0.0729354	0.109067	0.0678066	0.0547806	0.0735888	0.0209231
PC 38:3	0.0808415	0.0589344	0.07681	0.0533045	0.0637117	0.0667204	0.0117353		0.0786594	0.0457558	0.0413785	0.089175	0.0547792	0.0619496	0.0209599		0.052441	0.044025	0.0521327	0.0581948	0.0508637	0.0515315	0.00505917		0.0464305	0.063805	0.0410943	0.0484234	0.0714233	0.0542353	0.0127905		0.0474004	0.100375	0.0739165	0.0542241	0.0435744	0.0638981	0.023504		0.0699229	0.0734703	0.113866	0.0639869	0.0572406	0.0756974	0.0222089
PC 38:2	0.0425467	0.0253349	0.0320048	0.0280898	0.0245088	0.030497	0.00734453		0.0334438	0.0211824	0.0183104	0.0418251	0.0265992	0.0282722	0.0095227		0.0221442	0.0245456	0.0228627	0.0300392	0.0248021	0.0248788	0.00309392		0.0185499	0.0323346	0.0217933	0.0250266	0.0330323	0.0261473	0.0063957		0.021247	0.0219909	0.0295634	0.017684	0.0125612	0.0206093	0.00624139		0.0244476	0.0234431	0.0448166	0.0246415	0.0193322	0.0273362	0.0100049
PC 40:5	0.00238231	0.00369245	0.00383813	0.00259896	0.00469053	0.00344048	0.000950281		0.00225375	0.00313701	0.00277233	0.00480625	0.00285807	0.00316548	0.000971243		0.00117428	0.00321106	0.0035226	0.00255239	0.00246737	0.00258554	0.000904995		0.00265541	0.00174559	0.00342934	0.0027868	0.00375539	0.00287451	0.000776846		0.00461099	0.00203063	0.00487425	0.00271915	0.00133326	0.00311365	0.00156845		0.00512749	0.00582211	0.0060552	0.00269082	0.00244169	0.00442746	0.00173521
PC 40:4	0.00274021	0.00351685	0.00435041	0.00215095	0.00387749	0.00332718	0.000882306		0.00461675	0.00329207	0.00285419	0.00508804	0.00394339	0.00395889	0.000918288		0.00276249	0.00250618	0.00187932	0.0013646	0.00181495	0.00206551	0.000563181		0.00193689	0.00315185	0.00390398	0.00285173	0.00247432	0.00286376	0.000737556		0.00267664	0.00190231	0.00544337	0.00233273	0.00341533	0.00315408	0.00139451		0.00492619	0.00439071	0.0078848	0.00166635	0.00271287	0.00431619	0.00238249
PC 40:3	0.00467454	0.00436097	0.00523513	0.00501944	0.00635937	0.00512989	0.000763787		0.00668493	0.00416151	0.00350262	0.00989789	0.00525243	0.00589988	0.00253911		0.00330965	0.00441133	0.00512616	0.00314431	0.00378252	0.0039548	0.000819038		0.00420395	0.00307619	0.00270006	0.0037772	0.00719091	0.00418966	0.0017774		0.00637008	0.00539897	0.0102585	0.00757758	0.00594382	0.00710979	0.00193435		0.00610734	0.00785691	0.00823747	0.00611779	0.00748708	0.00716132	0.000993465
PC 40:2	0.00720838	0.00820928	0.00800116	0.00549973	0.00565374	0.00691446	0.00127816		0.00466173	0.00459771	0.00390935	0.0085016	0.00605237	0.00554455	0.001827		0.00505387	0.00589514	0.00428352	0.0045876	0.004085	0.00478103	0.00072199		0.00332048	0.00662811	0.00466169	0.00516098	0.00800053	0.00555436	0.00180821		0.00580649	0.00597935	0.00980945	0.00594948	0.00552909	0.00661477	0.00179474		0.0064588	0.00849841	0.013514	0.0066493	0.00978829	0.00898176	0.00288232
PE 34:4	0.0437583	0.0323325	0.0410584	0.0352211	0.0331224	0.0370985	0.00505177		0.0333791	0.024745	0.0197511	0.045205	0.0307702	0.0307701	0.00965521		0.0218617	0.0213935	0.0231611	0.0206779	0.0191443	0.0212477	0.00148397		0.0243406	0.0250862	0.0205853	0.0156174	0.0304837	0.0232226	0.00552813		0.0517797	0.0448063	0.0357854	0.0429296	0.0492215	0.0449045	0.00618411		0.038874	0.0430678	0.048426	0.04073	0.0447806	0.0431757	0.00369591
PE 34:3	2.20778	1.98841	1.99841	2.12512	1.67466	1.99888	0.20298		1.9797	1.51807	1.29899	2.74765	1.72595	1.85407	0.559395		1.87376	1.72615	2.05462	1.65604	1.49887	1.76189	0.212053		1.96342	1.97337	1.43964	1.38565	2.2759	1.8076	0.382263		3.67019	3.15448	2.31805	2.71045	2.50214	2.87106	0.544668		3.12014	3.11546	3.14841	3.17664	3.33637	3.17941	0.0911138
PE 34:2	3.58283	2.5096	3.48694	3.3021	2.73019	3.12233	0.476058		3.10495	2.35517	1.86002	4.01477	2.63132	2.79325	0.818277		1.79634	1.70674	1.95842	1.83824	1.62854	1.78566	0.126137		1.96541	1.87307	1.44847	1.41844	2.21476	1.78403	0.343734		3.56338	3.10269	2.20165	2.95292	2.8212	2.92837	0.493412		3.15792	3.08017	3.30069	3.22452	3.35071	3.2228	0.108381
PE 34:1	0	0	0	0	0	0	0		0	0	0	0	0	0	0		0.0235111	0.0231308	0.0186198	0.0149599	0.0165712	0.0193585	0.00384502		0.027992	0.0350069	0.04374	0.0304396	0.0355376	0.0345432	0.00603205		0.11897	0.0941371	0.0757307	0.129527	0.0821897	0.100111	0.0233036		0.0216017	0.0429541	0.0217486	0	0.013512	0.0199633	0.0156093
PE 36:6	0.526515	0.505097	0.478983	0.564285	0.483128	0.511601	0.0350533		0.527771	0.381936	0.365254	0.762514	0.419202	0.491335	0.164266		0.454949	0.442342	0.474103	0.384923	0.328865	0.417036	0.0594555		0.461025	0.449355	0.355436	0.338487	0.518784	0.424617	0.075844		1.20641	0.998856	0.71425	0.883216	0.789152	0.918378	0.193032		0.921829	0.948723	0.927713	0.871303	0.9716	0.928234	0.037359
PE 36:5	1.6116	1.33593	1.54789	1.55254	1.39303	1.4882	0.117445		1.59671	1.18776	0.961541	2.14541	1.27427	1.43314	0.458788		0.958135	0.946208	1.01342	0.914391	0.787543	0.92394	0.0842138		0.936205	0.964308	0.763849	0.757024	1.13278	0.910834	0.156546		1.89881	1.67031	1.17284	1.44546	1.3509	1.50766	0.282841		1.67401	1.69848	1.65492	1.64855	1.76937	1.68907	0.0489167
PE 36:4	1.69252	1.27328	1.77547	1.47146	1.4436	1.53127	0.202148		1.62656	1.26018	0.873107	2.07946	1.33326	1.43451	0.449626		0.934298	0.955829	0.978379	0.942651	0.85798	0.933827	0.0455517		0.972929	0.981293	0.821222	0.823385	1.1443	0.948626	0.134037		1.47553	1.32006	0.921671	1.25404	1.19397	1.23305	0.203281		1.48948	1.55907	1.47533	1.47781	1.59338	1.51902	0.0538785
PE 36:3	0.424868	0.329653	0.410639	0.380178	0.36035	0.381138	0.0382961		0.395112	0.286537	0.20755	0.554451	0.303066	0.349343	0.132623		0.328399	0.321773	0.339709	0.344342	0.284015	0.323648	0.0238908		0.340616	0.363228	0.301836	0.299014	0.425095	0.345958	0.051817		0.370842	0.313851	0.222432	0.321022	0.303455	0.30632	0.0535755		0.379367	0.416742	0.385333	0.376962	0.408445	0.39337	0.0180512
PE 36:2	0.227476	0.175874	0.217047	0.230778	0.227964	0.215828	0.0229359		0.252038	0.172041	0.138018	0.332017	0.180522	0.214927	0.0775002		0.123305	0.108543	0.141492	0.131742	0.108897	0.122796	0.0143715		0.130554	0.127111	0.0908941	0.0932714	0.164072	0.121181	0.0302445		0.154014	0.125741	0.0925907	0.146641	0.157198	0.135237	0.0268039		0.109697	0.122871	0.118898	0.10232	0.119432	0.114643	0.00844192
PE 36:1	0.00370133	5.16882e-05	0	0	0	0.000750604	0.00164966		0	0	0	0	0	0	0		0	0	0	0.00165419	0	0.000330839	0.000739778		0.000340766	0.00356319	0.00321376	0.00375337	0.0021133	0.00259688	0.00141206		0.00235903	0.00264975	0.00376874	0	0	0.00175551	0.00168676		0.00215831	0.00484973	0.00434914	0.000722997	0.00118479	0.00265299	0.00185929
PE 38:6	0.0144749	0.0166446	0.0142679	0.0148268	0.0129628	0.0146354	0.00132586		0.016433	0.0130356	0.00864623	0.0245746	0.0137977	0.0152974	0.00589404		0.0102759	0.00929471	0.0106703	0.0103834	0.00756027	0.0096369	0.00127111		0.0122679	0.00884752	0.0104232	0.00724941	0.0107576	0.00990912	0.00192023		0.0180371	0.0126865	0.0122581	0.0106338	0.0126154	0.0132462	0.00280469		0.0155426	0.0157821	0.015833	0.0138392	0.0151212	0.0152236	0.000823426
PE 38:5	0.0333362	0.0235509	0.0251028	0.0314361	0.0287586	0.0284369	0.00412588		0.0283548	0.023689	0.0197761	0.0455438	0.0271009	0.0288929	0.00988623		0.0149356	0.0159289	0.0169364	0.0139648	0.0151759	0.0153883	0.00111412		0.0178138	0.0150636	0.0138963	0.0147907	0.020565	0.0164259	0.00273804		0.0315379	0.0296962	0.023159	0.0247248	0.0235636	0.0265363	0.00382513		0.0281941	0.0290712	0.0299394	0.0246419	0.0304061	0.0284506	0.00229115
PE 38:4	0.0502407	0.0300265	0.0455648	0.0415384	0.0437896	0.042232	0.00753536		0.0389472	0.0284938	0.0262798	0.0501318	0.0301567	0.0348019	0.0098258		0.01436	0.0119071	0.0160129	0.0128553	0.0122333	0.0134737	0.00170355		0.0144852	0.0138415	0.0115644	0.00960397	0.0166112	0.0132213	0.00270665		0.0259604	0.0259488	0.0207593	0.0217879	0.0226779	0.0234269	0.00240534		0.0239585	0.0303421	0.0237389	0.0223606	0.0245714	0.0249943	0.00309689
PE 38:3	0.0502856	0.0375982	0.0447167	0.0481643	0.0502709	0.0462071	0.00532243		0.058499	0.0377022	0.0314768	0.0663148	0.0394009	0.0466788	0.0149159		0.0317275	0.0329847	0.0328823	0.0275805	0.0230676	0.0296485	0.00428646		0.0292668	0.0325951	0.0278597	0.027694	0.0380182	0.0310868	0.00434619		0.0413913	0.0405211	0.0290589	0.031235	0.0256477	0.0335708	0.0070366		0.0359731	0.0427558	0.037829	0.0350731	0.0382327	0.0379727	0.00297374
PE 38:2	0.0643295	0.0506039	0.0638395	0.0663674	0.0664036	0.0623088	0.00664589		0.0887986	0.0523738	0.044693	0.103977	0.0569802	0.0693646	0.0256246		0.035309	0.032779	0.0307368	0.0298098	0.027287	0.0311843	0.0030346		0.0313424	0.0352155	0.0262533	0.0296521	0.0441267	0.033318	0.00684983		0.0337797	0.0390409	0.0229917	0.0280961	0.024101	0.0296019	0.00675963		0.0371528	0.0383638	0.036596	0.0287022	0.0305651	0.034276	0.00433607
PE 40:3	0.053638	0.0524212	0.0600238	0.0594373	0.0654993	0.0582039	0.00529961		0.0643584	0.0444722	0.0443485	0.081416	0.0535805	0.0576351	0.0156283		0.0259857	0.029582	0.0321984	0.0283051	0.019854	0.027185	0.00467215		0.0244501	0.0308778	0.0236778	0.0219626	0.0407916	0.028352	0.00773016		0.0516623	0.0473818	0.0360473	0.0474828	0.0412477	0.0447644	0.00612732		0.042221	0.0470984	0.0440541	0.0462273	0.0483665	0.0455934	0.00245456
PE 40:2	0.094579	0.0823801	0.124608	0.101844	0.126089	0.1059	0.0190747		0.113276	0.0856973	0.0735905	0.149207	0.0956365	0.103481	0.0294024		0.0403554	0.0378529	0.0431707	0.0399884	0.0349888	0.0392713	0.00305149		0.0356459	0.0380039	0.0287356	0.0334137	0.052254	0.0376106	0.00887164		0.0522478	0.0506546	0.0458728	0.0467908	0.0389965	0.0469125	0.00515334		0.0486914	0.0543513	0.0572853	0.0487048	0.0569778	0.0532021	0.00426673
PE 42:4	0.0415545	0.0280356	0.0360644	0.0382952	0.0316228	0.0351145	0.00535715		0.0274852	0.0276932	0.0200335	0.0389453	0.0288803	0.0286075	0.00675561		0.0132314	0.0124232	0.0116758	0.0115959	0.00748563	0.0112824	0.00222309		0.0117692	0.0136157	0.0115345	0.0125051	0.0120586	0.0122966	0.000821423		0.0232536	0.0210773	0.0169484	0.0199021	0.0183071	0.0198977	0.00244343		0.0242695	0.0212425	0.0206953	0.0241979	0.02208	0.0224971	0.00166046
PE 42:3	0.121659	0.0880139	0.130452	0.112677	0.1098	0.11252	0.0159142		0.105698	0.0860694	0.0675588	0.147023	0.085961	0.098462	0.0303124		0.0425907	0.0445872	0.0472904	0.0443692	0.0359384	0.0429552	0.00426688		0.0499191	0.0463643	0.0405113	0.0349221	0.0612342	0.0465902	0.00998345		0.0784744	0.0806425	0.0598462	0.066995	0.064415	0.0700746	0.00906051		0.085394	0.0759421	0.0752502	0.0801338	0.0813551	0.0796151	0.00416041
PE 42:2	0.113806	0.0910563	0.128645	0.109517	0.11594	0.111793	0.0136056		0.112256	0.0821696	0.0655862	0.131041	0.0891885	0.0960482	0.0257622		0.0566496	0.0544239	0.0628131	0.0691696	0.0490777	0.0584268	0.00776587		0.058341	0.0592238	0.0464492	0.0490268	0.0705602	0.0567202	0.00955411		0.0869863	0.0877868	0.0708036	0.0795001	0.0763547	0.0802863	0.00719625		0.0901483	0.0948337	0.0911309	0.0986963	0.0943319	0.0938282	0.00338307
PI 34:4	0.00656089	0.00905879	0	0.00868721	0.00795725	0.00645283	0.00373154		0.00262467	0.0127642	0.00164284	0.0030396	0.00405913	0.00482608	0.0045214		0	0.00171614	0.00259533	0	0.0033239	0.00152707	0.00150577		0.00605579	0	0	0	0.0045172	0.0021146	0.00294619		0.00868051	0.0010737	0.00136696	0.00202018	0.00305602	0.00323948	0.00313537		0.0095884	0.00207859	0.0136073	0	0.0042837	0.0059116	0.00559088
PI 34:3	1.05937	1.37028	1.36541	1.35032	0.690982	1.16727	0.296846		1.32722	1.19829	0.897889	1.523	1.37389	1.26406	0.235324		1.11581	1.1459	1.606	1.25026	1.15395	1.25438	0.202924		1.58102	1.46269	1.1875	1.03728	1.85846	1.42539	0.324184		2.20169	2.22382	2.22167	1.85602	1.35181	1.971	0.379667		2.02989	1.93789	2.76939	2.29213	2.0841	2.22268	0.332111
PI 34:2	0.844266	0.742538	1.12207	1.12688	0.523432	0.871836	0.25813		0.951366	0.876332	0.764332	1.21142	0.932463	0.947182	0.164704		0.658981	0.589315	0.81106	0.794745	0.679591	0.706738	0.0941201		0.864845	0.803092	0.570002	0.457335	1.03202	0.745459	0.231026		0.871915	0.814206	0.934943	0.800281	0.482353	0.78074	0.175091		1.01883	1.00188	1.31419	1.37942	0.963972	1.13566	0.195138
PI 34:1	0.0158308	0.027114	0.00459322	0.0589496	0.0225898	0.0258155	0.0203718		0.0246589	0.0308855	0.0188633	0.000916676	0	0.0150649	0.013999		0.0351675	0.0260265	0	0.0517538	0.0182557	0.0262407	0.0192548		0.0389867	0.0663412	0.0455724	0.0430862	0.0681086	0.052419	0.0137331		0	0	0.0234055	0	0.0376792	0.012217	0.0174734		0.022892	0	0	0	0.0194077	0.00845994	0.0116496
PI 36:6	0.0571445	0.0598548	0.0590811	0.0274788	0.0406882	0.0488495	0.0142997		0.0534371	0.0328996	0.0315636	0.0801444	0.0445517	0.0485193	0.0198213		0.0272703	0.0386799	0.0357835	0.0295941	0.0109464	0.0284549	0.010811		0.0440994	0.0142515	0.0203177	0.0146321	0.0297008	0.0246003	0.0125602		0.0849037	0.0457078	0.0613698	0.0656034	0.0582431	0.0631656	0.0142365		0.0805694	0.0710572	0.111875	0.045155	0.0526023	0.0722517	0.0262722
PI 36:5	0.10435	0.0571633	0.0550594	0.104017	0.0513206	0.0743821	0.0272856		0.0815165	0.0459681	0.0492564	0.0933506	0.078131	0.0696445	0.0209236		0.0269645	0.027493	0.0313897	0.0499237	0.00960083	0.0290743	0.0143721		0.0581054	0.0293887	0.0295194	0.0262394	0.0508281	0.0388162	0.014576		0.0709747	0.0727308	0.0479675	0.0649405	0.0190103	0.0551247	0.0224333		0.0631512	0.0641659	0.0819512	0.0408297	0.0530932	0.0606383	0.0151848
PI 36:4	0.0618075	0.0512431	0.0483204	0.0510139	0.0410188	0.0506808	0.00746921		0.107788	0.046889	0.010969	0.051602	0.054923	0.0544341	0.0346446		0.0176427	0.0216228	0.0132297	0.0381736	0.0148305	0.0210999	0.0100621		0.0491638	0.0169094	0.0365834	0.0216585	0.0165953	0.0281821	0.0142715		0.0164159	0.0285305	0.0276725	0.0438539	0.0225657	0.0278077	0.0101891		0.0299448	0.0205452	0.0560665	0.0168499	0.01061	0.0268033	0.0177951
PI 36:3	0.0824371	0.0357508	0.0802361	0.058429	0.0617102	0.0637126	0.0189567		0.104817	0.052011	0.0113701	0.104083	0.0694047	0.0683372	0.03912		0.0235328	0.0247254	0.0364449	0.0399667	0.0310387	0.0311417	0.0071603		0.0449179	0.0642297	0.0324647	0.0217077	0.0981928	0.0523026	0.0301342		0.0209026	0.0271237	0.0241309	0.00939422	0.00222462	0.0167552	0.0105407		0.0243478	0.0169018	0.0324518	0	0.00641942	0.0160242	0.0131239
PI 36:2	0.0854307	0.0426937	0.106435	0.0721352	0.0440238	0.0701438	0.0273427		0.0955139	0.0562225	0.0129887	0.135217	0.0917484	0.078338	0.0460154		0.0165212	0.0121783	0.0288583	0.0037822	0.0157807	0.0154241	0.00905368		0.0245243	0.00990171	0.014506	0.00274439	0.0305297	0.0164412	0.0111572		0.0148515	0.0126055	0.015395	0.0178465	0.0131133	0.0147624	0.00207917		0.0128946	0.0115069	0.0210402	0	0.0111005	0.0113084	0.00750313
PI 36:1	0	0	0	0.0132544	0.000602124	0.00277131	0.00586604		0.00397218	0	0	0.00355209	0.0213739	0.00577963	0.00891934		0.0142476	0	0.0141795	0.0114597	0.0211752	0.0122124	0.00771447		0.0051628	0.0112967	0.00819809	0.00320124	0.0569492	0.0169616	0.0225636		0.0087929	0.00650468	0.0187314	0.000957763	0.0115624	0.00930983	0.00655234		0.004123	0.0160556	0.0255295	0	0.0113685	0.0114153	0.0100528
PS 34:4	0	0	0	0	0	0	0		0	0	0	0	0	0	0		0	0	0	0	0	0	0		0	0	0	0	0	0	0		0	0	0	0	0	0	0		0	0	0.00124228	0	0	0.000248455	0.000555562
PS 34:3	0.0239126	0.0579828	0.064754	0.0824471	0.0101454	0.0478484	0.0299166		0.0275601	0.00949761	0.052027	0.0194256	0.00610514	0.0229231	0.0183293		0.00527075	0.00973291	0.0209027	0	0.00786333	0.00875394	0.00771538		0.019357	0.0146522	0.019942	0	0.0337633	0.0175429	0.012127		0.103121	0.0500976	0.0294767	0.0288899	0.0271831	0.0477537	0.0323423		0.0550346	0.0382858	0.0497699	0.121022	0.0607387	0.0649703	0.0324098
PS 34:2	0.0210459	0.0215869	0.0692048	0.0649611	0.0208437	0.0395285	0.0251998		0.0110337	0.0140836	0.0195812	0	0.0184158	0.0126228	0.00784175		0.00831061	0.00375604	0	0.00557807	0	0.00352894	0.0036063		0.00827793	0.00392851	0.00727908	0.000886665	0.000767531	0.00422794	0.00349786		0.0494014	0.0117108	0.0228966	0.00918918	0.0220052	0.0230406	0.015939		0.0398938	0.0309102	0.0522847	0.0388132	0.0286082	0.038102	0.00931023
PS 34:1	0	0.000254051	0	0	0	5.08102e-05	0.000113615		0	0	0	0	0	0	0		0	0.000213406	0	0	0	4.26811e-05	9.54379e-05		0	0	0	0	0	0	0		0	0	0	0	0	0	0		0	0	0	0	0	0	0
PS 36:6	0	0	0	0	0	0	0		0	0	0	0	0	0	0		0	0	0	0	0	0	0		0	0	0	0	0	0	0		0.00268599	0	0	0	0	0.000537198	0.00120121		0.00230391	0.00151069	0	0.00655985	0	0.00207489	0.00269703
PS 36:5	0	0.000873821	0.00185774	0	0	0.000546312	0.000824996		0	0	0	0	0	0	0		0	0	0.00170721	0	0	0.000341443	0.000763489		0	0	0	0	0	0	0		0.0240667	0.00247627	0.00494926	0.00767225	0.00636118	0.00910514	0.0085826		0.00410723	0.000357251	0.0115812	0.0309017	0.00388401	0.0101663	0.0122918
PS 36:4	0.00641077	0	0.00169151	0.00675307	0	0.00297107	0.00336997		0	0	0	0	0	0	0		0	0	0	0	0	0	0		0	0	0	0	0	0	0		0.0168929	0.00794618	0	0	0.000886472	0.00514511	0.00736438		0.00417888	0.00174303	0.00148723	0	0.0165775	0.00479733	0.0067538
PS 36:3	0.00235319	0.0180325	0.0242411	0.0139301	0.00297308	0.012306	0.0095399		0.0104602	0.00714222	0.00492704	0.0154627	0	0.00759843	0.005812		0	0.00306811	0	0	0	0.000613622	0.0013721		0.00209505	0	0.00366657	0	0	0.00115232	0.00167285		0	0	0	0	0	0	0		0.00110176	0.00152851	0.000806958	0	0	0.000687446	0.000677956
PS 36:2	0.00847127	0.0016216	0.0230323	0.00582631	0.00424328	0.00863895	0.00842129		0.000970767	0	0.00878335	0	0	0.00195082	0.00384256		0	0	0	0	0	0	0		0	0	0	0	0	0	0		0.00104789	0	0	0	0	0.000209578	0.00046863		0	0	0	0	0	0	0
PS 36:1	0	0	0	0	0	0	0		0	0	0	0	0	0	0		0	0	0	0	0	0	0		0	0	0	0	0	0	0		0	0	0	0	0	0	0		0	0	0	0	0	0	0
PS 38:6	0	0	0	0	0	0	0		0	0	0	0	0	0	0		0	0	0	0	0	0	0		0	0	0	0	0	0	0		0	0	0	0	0	0	0		0	0	0	0	0	0	0
PS 38:5	0	0	0	0	0	0	0		0	0	0	0	0	0	0		0	0	0	0	0	0	0		0	0	0	0	0	0	0		0	0	0	0	0	0	0		0	0	0	0	0	0	0
PS 38:4	0	0	0	0	0	0	0		0	0	0	0	0	0	0		0	0	0	0	0	0	0		0	0	0	0	0	0	0		0	0	0	0	0	0	0		0	0	0	0	0	0	0
PS 38:3	0.0103583	0.0095447	0.0409798	0.0379609	0	0.0197687	0.0184713		0.00284243	0.0029295	0.0196299	0	0	0.00508036	0.0082605		0	0.00384589	0	0	0	0.000769178	0.00171993		0	0.00712823	0	0	0	0.00142565	0.00318784		0.0011438	0	0	0	0	0.00022876	0.000511523		0.00406337	0	0	0	0	0.000812675	0.0018172
PS 38:2	0	0.00295441	0.00972328	0.00633325	0	0.00380219	0.00421597		0	0.0129249	0	0	0.0229106	0.00716711	0.0104297		0	0	0	0	0	0	0		0.00375781	0	0	0	0	0.000751562	0.00168054		0	0	0.000918097	0	0	0.000183619	0.000410586		0.00256925	0	0	0	0.00538907	0.00159166	0.00239667
PS 38:1	0	0	0	0	0	0	0		0	0	0	0	0	0	0		0	0	0	0	0	0	0		0	0	0	0	0	0	0		0	0	0	0	0	0	0		0	0	0	0	0	0	0
PS 40:4	0	0	0	0	0	0	0		0	0	0	0	0	0	0		0	0	0	0	0	0	0		0	0	0	0	0	0	0		0	0	0	0	0	0	0		0	0.00534506	0	0	0	0.00106901	0.00239038
PS 40:3	0.0236969	0.00886188	0.0104644	0.0107673	0	0.0107581	0.00846805		0.0135389	0	0.0115717	0	0.0179065	0.00860343	0.00818161		0.00394994	0.00681708	0.00814501	0.0036271	0.0153586	0.00757955	0.00474898		0.0153566	0	0.00298646	0	0.0303671	0.00974202	0.0131564		0.0723664	0.033478	0.00757023	0.0445793	0	0.0315988	0.0291971		0.043813	0.0274983	0.022883	0.0519973	0.029318	0.0351019	0.0122669
PS 40:2	0.0361187	0.00395659	0.0647655	0.0207036	0.0274083	0.0305905	0.0224485		0.0257501	0.040559	0	0	0.021702	0.0176022	0.0175349		0.023573	0.0101425	0.00469396	0	0.016084	0.0108987	0.00929216		0.0236267	0.0322695	0	0	0	0.0111792	0.0156098		0.0658833	0.0127312	0.0340982	0.0125462	0.0125895	0.0275697	0.0233498		0.088828	0.0456086	0.054091	0.0486358	0.0221077	0.0518542	0.0240119
PS 40:1	0	0	0	0	0	0	0		0	0	0	0	0	0	0		0	0	0	0	0	0	0		0	0	0	0	0	0	0		0	0	0	0	0	0	0		0	0.00912104	0	0	0	0.00182421	0.00407905
PS 42:4	0.0234529	0	0	0.0234674	0	0.00938406	0.0128497		0	0	0	0	0	0	0		0	0.00358135	0.0270476	0	0	0.0061258	0.011798		0	0.0439995	0	0	0.229309	0.0546618	0.0994726		0.0825592	0	0.0239303	0	0	0.0212979	0.0357795		0.0402903	0.0196484	0.00642445	0.0161488	0	0.0165024	0.0154092
PS 42:3	0.0456748	0.101286	0.100303	0.0657934	0.016094	0.0658303	0.0364878		0.0908628	0.274214	0.0374137	0	0	0.0804981	0.114509		0.165953	0.127681	0.141505	0.200441	0.116772	0.15047	0.033437		0.391797	1.0532	0.184793	0.0332591	1.52471	0.637552	0.63055		0.462367	0.139129	0.424424	0.294609	0.0514713	0.2744	0.177653		0.406719	0.362347	1.11905	0.273065	0.40551	0.513339	0.342934
PS 42:2	0.0618414	0.0590124	0.0769558	0.0459039	0.0179099	0.0523247	0.0221788		0.0557	0.159191	0	0	0.119773	0.0669328	0.0713965		0.174425	0.0902773	0.0945894	0.555576	0.12716	0.208406	0.196972		0.202302	2.70052	0.00788771	0.0353471	0	0.589211	1.18313		0.19067	0.310015	0.126315	0	0.209181	0.167236	0.114386		0.187028	0.305117	1.01345	0.0882442	0.215748	0.361918	0.372349
PS 42:1	0	0	0.0197287	0	0	0.00394574	0.00882294		0.0151719	0	0	0	0	0.00303439	0.0067851		0	0	0	0.0692665	0	0.0138533	0.0309769		0	0	0	0	0	0	0		0	0	0	0	0	0	0		0	0	0	0	0	0	0
PS 44:3	0	0	0	0	0	0	0		0	0	0	0	0	0	0		0	0	0	0	0	0	0		0	0	0	0	0	0	0		0	0	0	0	0	0	0		0	0	0	0	0	0	0
PS 44:2	0	0	0	0	0	0	0		0	0	0	0	0	0	0		0	0	0	0	0	0	0		0	0	0	0	0	0	0		0	0	0	0	0	0	0		0	0	0	0	0	0	0
PA 34:6	0	0	0	0	0	0	0		0	0	0	0	0	0	0		0	0.00850014	0	0.0176972	0	0.00523946	0.00787691		0.000947183	0	0	0.0123608	0	0.0026616	0.00543751		0	0.0152579	0.00610069	0.0131508	0	0.00690188	0.00715518		0	0.000680287	0.00620238	0	0.0189155	0.00515963	0.00811818
PA 34:4	0	0	0	0	0	0	0		0	0	0.0164229	0	0	0.00328459	0.00734457		0	0	0	0	0.00917985	0.00183597	0.00410535		0	0	0	0	0	0	0		0.0167472	0	0	0	0	0.00334944	0.00748958		0	0.00119592	0	0	0	0.000239184	0.000534833
PA 34:3	0.0611927	0.0764983	0.0291059	0.0306627	0	0.0394919	0.0299409		0	0	0	0	0	0	0		0.0686071	0.141626	0.0227315	0.0122062	0	0.0490342	0.0578983		0.144972	0.0113	0.0276865	0.0230588	0	0.0414034	0.0588888		0.404886	0.0678612	0.284703	0.273357	0.100572	0.226276	0.140026		0.0820327	0.0568659	0.290843	0.0127858	0.0626756	0.101041	0.109085
PA 34:2	0	0.0138796	0	0	0	0.00277593	0.00620716		0.127909	0	0.0498653	0.0885956	0.010846	0.0554433	0.0534893		0.0152386	0.00480798	0.0595104	0.00483159	0.0286649	0.0226107	0.0228343		0.0127621	0	0.00420576	0	0.012001	0.00579377	0.00625988		0.195971	0.00424107	0.0285125	0.119801	0.0664676	0.0829986	0.0767495		0.0268267	0.0564945	0.0973071	0	0	0.0361256	0.0413964
PA 34:1	0	0	0	0	0	0	0		0	0	0	0	0	0	0		0	0	0	0	0	0	0		0	0	0	0	0	0	0		0	0	0	0	0	0	0		0	0	0.0966842	0	0	0.0193368	0.0432385
PA 36:6	0.0421187	0.0293461	0	0	0	0.014293	0.0200857		0.0147831	0	0	0.0648224	0	0.0159211	0.0280761		0	0.0256003	0	0	0	0.00512006	0.0114488		0.018928	0.00267126	0	0	0.0497713	0.0142741	0.0213532		0.20035	0	0.128109	0.068945	0.067111	0.0929029	0.075257		0.0304946	0.00617528	0.053691	0.0364938	0.0550132	0.0363736	0.0199615
PA 36:5	0	0	0	0.0413202	0.0119253	0.0106491	0.0179064		0	0.0329743	0	0	0.0168328	0.00996143	0.014786		0.0258693	0.012752	0	0	0.0198022	0.0116847	0.0116329		0.0388016	0.0111794	0.00218068	0.0162032	0.00972226	0.0156174	0.0139		0.210808	0.00748496	0.0982022	0.0833118	0.00417539	0.0807966	0.0843472		0.0148779	0.0113436	0.15138	0.0714397	0	0.0498082	0.0631767
PA 36:4	0.0348289	0	0	0	0.00251986	0.00746976	0.0153331		0.00565326	0	0.0258786	0	0	0.00630637	0.0112117		0.0176046	0.0129541	0	0	0	0.00611173	0.00852883		0.00194564	0.0061386	0	0.00785475	0.0106973	0.00532726	0.00435026		0.098223	0.00544659	0.0390463	0.0078225	0.0200027	0.0341082	0.0382311		0.00543257	0	0.00607066	0	0	0.00230065	0.00315836
PA 36:3	0	0	0.00135241	0	0	0.000270482	0.000604816		0	0	0	0	0	0	0		0.00914349	0.00726383	0	0.00574547	0	0.00443056	0.00421983		0	0.00254318	0.00237679	0	0.00958003	0.0029	0.00393204		0	0.025017	0	0.00487378	0	0.00597815	0.0108502		0.0093203	0.00218682	0.014044	0.0091646	0.0136329	0.00966972	0.00477525
PA 36:2	0	0	0	0	0	0	0		0	0	0	0	0	0	0		0	0	0	0	0	0	0		0	0	0	0	0	0	0		0.00550748	0	0	0	0	0.0011015	0.00246302		0	0.00526835	0	0	0	0.00105367	0.00235608
